# Supplementary material for: Effects of Severe Acute Respiratory Syndrome Coronavirus Vaccination on Reinfection: A Community-Based Retrospective Cohort Study
Source: Vaccines (Basel). 2023 Aug 23;11(9):1408. doi: 10.3390/vaccines11091408 (PMC10535171; doi:10.3390/vaccines11091408)
Supplement: Supplementary file 1 [file vaccines-11-01408-s001.zip]

Archive with 1 entries (1 files):
- vaccines-2520044-supplementary.pdf
